# Supplementary material for: F8 Inversions at Xq28 Causing Hemophilia A Are Associated With Specific Methylation Changes: Implication for Molecular Epigenetic Diagnosis
Source: Front Genet. 2019 May 29;10:508. doi: 10.3389/fgene.2019.00508 (PMC6548806; doi:10.3389/fgene.2019.00508)
Supplement: TABLE S1 — Primers list used in this study. [file Table_1.XLSX]

## Sheet: Primers used in papers
	Supplementary Table 1: Primers list used in this study
Region	Landmark	Primers Name	Sequence (5´> 3)	Annealing oC	start (hg19)	end (hg19)
G	Intron22h1	Int22_up_f	GTGGGATGGTGTAAAATTATTTGTAGA	55	154105038	154105064
		Int22_up_r _bio	CATAAAATTCAAACCCCCAAAAACTACC		154105109	154105136
		Int22_up_seq	GGTGTAAAATTATTTGTAGAAAG		154105045	154105067
		Disposition sequence	TTATTTGTTT YGTTTAGTTA TTTTTTGYGT AAGTGGGTAT TGGTAGTTTT TGG
H	Intron22h	In22_over_f _bio	GTGGTTTTTGTTGTATAGTTTTTTTTGTTT	55	154118420	154118449
	(3 times)	In22_over_r	CTTACAATTATTAACTACTCTCA		154118619	154118641
		In22_over_seq	AACCCATAACCTACTTT		154118516	154118532
		Disposition sequence	TATACRAACT ATAAATTAAA AATAATTTTT ACACRTTAAA AAAATTACAA AAACAAACAT
I	Intron22h2-h3	In22_CpG_f	GGGTGGGTTTTAAGATTATGATTG	56	154688786	154688809
		In22_CpG_r	ACAACCTCTCCATCTAAACATAAC		154688581	154688604
		In22_CpG_seq	GGGGGATAATAGTTTAGAAA		154114249	154114268
		Disposition sequence	TGYGTAGATA TGGAATTAGG GTTAYGAGTT TYGTTTGGGT TATGTTTAGA TGGAGAG
L	F8 Exon 14	Exon 14_F5	TAGTAATGGGTTTTTTGGTTATTTGGAT	50	154157451	154157478
		Exon 14_R6	TAAAAAACTACTCATCCCATAATCCCAA		154156863	154156890
		Exon 14_F6	AGGGAGTTTTTTTTAGGGAATAGAGGA	55	154157415	154157442
		Exon 14_R5_bio	TAATCCCAAAACCTCTCCACTACAACAA		154156882	154156909
		Exon 14_seq	GATGAAAATTAGAGTTTT		154156939	154156958
		Disposition sequence	YGTAGTTTTTAAAAGAAAATAYGATAT
B	Intron 1h1	Int1h1_over_F1	TGATTTTTTTTGGGAGAATTTATTGTTAG	55	154234426	154234454
		Int1h1_over_R1_bio	AAACTTACAATCCAAACATCACA		154234741	154234763
		Int1h1_over_seq	GTGAAAAGGGTGGAT		154234551	154234565
		Disposition sequence	GYGAAGTAGTAAGGATTTTTTTTATGAAGTAYGYGGTTATTTTTTAGTTATTAGAATTA
A	Intron 1 CG1 2	Intron 1 CG1 2_F	GTTGTGGTAATTGAGGGAAA	57	154234632	154234651
		Intron 1 CG1 2_R_Bio	TCCTCCTAAAAACCTCTCTCTAATATATC		154234885	154234913
		Intron 1 CG1 2_seq2	ATAAAGTAGATTTTGTTTTGTG		154234795	154234816
		Disposition sequence	YGTTTATGGGAGTYGYGTTTAATAGGAATTATAGGGAATGATY
C		Int1h1_down _F1	GTTTTATTTTTTTTTAATTTTTGTGGGGTTTT	55	154238487	154238518
		Int1h1_down _R1 _bio	TAAACACATCCTAACAACCTCTACC		154238728	154238752
		Int1h1_down _seq	GAATTGTTTTTTTATATTTTATTTA		154238591	154238615
		Disposition sequence	AAATTAATCGGAAAATTTATTATATTTTTTGATTTGTGGTTAGAAGAAATTGAGTAGTTGCGGGAATAGATAATATAAAATTGAAT
N	CpG62	CpG62_F1_bio	AGTATTAGGTTGGTTAGGATTAAGTG	56	154299744	154299770
		CpG62_R1	CCCCATTACTTCCTCCTTCTCTATA		154299886	154299910
		CpG62_seq1	CTTAACCCCACCCTTCTCA		154299784	154299804
		CpG62_seq2	CCTCCTTCTCTATACT		154299885	154299899
		Disposition sequence	CRTCCRCCTCRAACCCACTT AATCCTAACC AACC
E	Intron 1h2	Intr1h2_up_F1	TGGGTTAGTAGGGGAAAAGATAG	55	154375523	154375545
		Intr1h2_up_R1 _bio	AAACTCTCCTACAACCATCTACTTC		154375965	154375989
		Intr1h2_up_seq	AAAGATAGAGTTTTATTGTTTTATG		154375538	154375562
		Disposition sequence	GCGATATAATTAGTTGATTTTAATTAATATTTATTCGTAAATATGTTTGATTTTTTTTTAG
F		Intr1h2_over_F1	GGATTTTGTTGGTAAATTTTTATGTAGAT	55	154376005	154376033
		Intr1h2_over_R1 _bio	ACTTAATTCTTACCTCCCTACTC		154376221	154376243
		Intr1h2_over_seq	GTTAAGGTTTTTAGTTGGTAG		154376123	154376143
		Disposition sequence	ACGTGTTTTTTGGATTACGTGTTTTTTCGGGTGTTTTAGAAATTTTGGAATGG
J		Intron22h-2/3 F1	TTGGGAAATAAGGTTTTTTTAAAGTAGTT	55	154649116	154649144
		Intron22h-2/3 R1 _bio	ACTATCTATTTTACCTCCCTTTCAAATTC		154649268	154649296
		Intron22h-2/3 seq	AATAATGTAGAGTTTTATTTTT		154649154	154649175
		Disposition sequence	TTTGACGTTGTTTTTATAGTTTTTGTAGAGTATTAGGAGCGAAGTATTTTGTTGGTAATGATTTG
O	LINE-1	L1X1 F	TTG AGT TAG GTG TGG GAT ATA GTT	52	154751356	154751379
		L1X1 R	CTA CTA ATT TCT CTA CAA TAA		154751835	154751855
		L1X1 Pyro	GGA AAT GTA GAA ATT ATT		154751619	154751637
		Disposition sequence	YGTTTTTTGYGTYGTTTAYGTTGGGAGTTGTATA
