# Supplementary material for: F8 Inversions at Xq28 Causing Hemophilia A Are Associated With Specific Methylation Changes: Implication for Molecular Epigenetic Diagnosis
Source: Front Genet. 2019 May 29;10:508. doi: 10.3389/fgene.2019.00508 (PMC6548806; doi:10.3389/fgene.2019.00508)
Supplement: TABLE S2 — Summary values of data presented in Figure 1 together with calculated sensitivity and specificity. [file Table_2.XLSX]

## Sheet: Blatt1
	Supplementary table 2: summary values of data presented in Figure 1 together with calculated sensitivity and specificity
			Int22		Controls		Int22-Cont	t-test p	sensitivity	specificity				Int1		Controls		Int1-Cont	t-test	sensitivity	specificity
			Mean	Std	Mean	Std								Mean	Std	Mean	Std
1	Region G	CpG2	83.2474	2.98782	83.01	3.50697	0.23737	0.8002	-	-		Region G	CpG2	82.8267	3.13129	83.01	3.50697	-0.18333	0.764	-	-
2	Region H	CpG1	99.4895	0.817105	96.2	1.40178	3.28947	< 0,0001	0.88	0.71		Region H	CpG1	96.98	1.98358	96.2	1.40178	0.78	0.1305	-	-
		CpG2	74.3895	1.63737	68.425	2.34307	5.96447	< 0,0001	1	1			CpG2	68.8357	2.71367	68.425	2.34307	0.41072	0.5745	-	-
3	Region L	CpG1	87.8105	1.94904	87.3	1.36729	0.51052	0.1362	-	-		Region L	CpG1	87.6286	2.06935	87.3	1.36729	0.32857	0.6117	-	-
		CpG2	86.2368	1.38131	82.27	4.38911	3.96684	0.0005	0.53	0.62			CpG2	82.9071	3.49295	82.27	4.38911	0.63714	0.7527	-	-
4	Region B	CpG2	82.115	3.87519	80.4524	4.05458	1.66262	0.1269	-	-		Region B	CpG2	79.2125	5.07804	80.4524	4.05458	-1.23988	0.9389	-	-
		CpG3	82.935	1.44414	83.3667	0.974338	-0.43167	0.2673	-	-			CpG3	82.4437	1.81841	83.3667	0.974338	-0.92292	0.1406	-	-
5	Region A	CpG1	95.7684	3.75264	94	2.70672	1.76842	0.1339	-	-		Region A	CpG1	97.4286	3.21449	94	2.70672	3.42857	0.0688	0	0.25
		CpG3	90.5737	2.36451	89.55	2.46331	1.02368	0.0636	-	-			CpG3	90.4286	5.80509	89.55	2.46331	0.87857	0.5518	-	-
6	Region C	CpG1	85.445	1.96079	84.5476	2.28355	0.89738	0.2057	-	-		Region C	CpG1	87.3625	1.55858	84.5476	2.28355	2.81488	0.0004	0.31	0.38
7	Region N	CpG2	91.25	2.12442	92.9524	2.95764	-1.70238	0.0216	0.24	0.11		Region N	CpG2	93.2667	1.98086	92.9524	2.95764	0.31429	0.9742	-	-
		CpG3	23.75	2.97135	18.5714	5.83585	5.17857	0.0026	0	0.47			CpG3	20.2	3.62925	18.5714	5.83585	1.62857	0.2741	-	-
8	Region E	CpG2	91.7364	2.82346	91.6809	3.6312	0.05542	0.9515	-	-		Region E	CpG2	92.65	2.787	91.6809	3.6312	0.96905	0.4219	-	-
9	Region F	CpG1	43.6882	5.90698	42.1556	4.80933	1.53268	0.2761	-	-		Region F	CpG1	59.7231	9.22128	42.1556	4.80933	17.5675	< 0,0001	0.85	0.83
		CpG2	54.6118	5.63747	55.0611	5.01106	-0.44935	0.8949	-	-			CpG2	74.2769	6.94576	55.0611	5.01106	19.2158	< 0,0001	0.92	0.95
		CpG3	75.1235	9.93463	73.9945	8.61049	1.12908	0.5305	-	-			CpG3	97.5615	3.03988	73.9945	8.61049	23.5671	< 0,0001	1	1
10	Region J	CpG1	92.33	0.850449	91.481	0.997807	0.84905	0.0061	0.06	0.1		Region J	CpG1	92.3769	0.877642	91.481	0.997807	0.89597	0.0074	0.38	0.14
11	Region I	CpG1	25.4526	5.35064	29.315	5.28775	-3.86237	0.0375	0	0.25		Region I	CpG1	41.8667	11.3004	29.315	5.28775	12.5517	0.0011	0.47	0.1
		CpG2	31.5368	7.16001	33.215	6.3838	-1.67816	0.5181	-	-			CpG2	41.7867	9.18079	33.215	6.3838	8.57167	0.0084	0.4	0.1
12	Region O	CpG1	94.3263	1.22013	93.1762	3.1082	1.15013	0.2331	-	-		Region O	CpG1	94.8733	2.04362	93.1762	3.1082	1.69715	0.095	-	-
		CpG2	91.9053	1.71415	91.6286	2.47248	0.2767	0.9892	-	-			CpG2	92.42	2.19226	91.6286	2.47248	0.79143	0.3119	-	-
		CpG3	97.2579	1.73887	97.3095	2.07169	-0.05162	0.9459	-	-			CpG3	97.5067	1.74252	97.3095	2.07169	0.19715	0.8595	-	-
