# Supplementary material for: F8 Inversions at Xq28 Causing Hemophilia A Are Associated With Specific Methylation Changes: Implication for Molecular Epigenetic Diagnosis
Source: Front Genet. 2019 May 29;10:508. doi: 10.3389/fgene.2019.00508 (PMC6548806; doi:10.3389/fgene.2019.00508)
Supplement: TABLE S3 — Common SNPs around the studied CpG site. [file Table_3.XLSX]

## Sheet: CommonSNps
Region		chromStart	chromEnd	name	CpG.location	Distance from CpG	strand	refNCBI	refUCSC	observed	MAF alleleFreqs total	MAF(EUR)
Region G	CpG2	154104595	154104595	rs201742795	154105095	-500	+	-	-	-/GT	0.987815	0
Region G	CpG2	154104929	154104930	rs147277459	154105095	-166	+	T	T	A/T	0.029669	0.01
Region G	CpG2	154104966	154104967	rs73563623	154105095	-129	+	T	T	C/T	0.012715	0
Region G	CpG2	154105497	154105498	rs28539330	154105095	402	+	T	T	C/T	0.012715	0
Region H	CpG1, CpG2	154118146	154118147	rs71211659	154118511; 154118482	-365;-336	+	T	T	C/T	0.130331	0.04
Region H	CpG1, CpG2	154118485	154118486	rs192624285	154118511; 154118482	-26;3	+	A	A	A/G	0.966887	0.02
Region B, Region A	CpG2, CpG3, CpG1, CpG3	154234414	154234415	rs151161250	154234597; 154234599; 154234817; 154234832	-183;-185;-403;-418	+	T	T	G/T	0.049536	0
Region B, Region A	CpG2, CpG3, CpG1, CpG3	154234597	154234598	rs781987119	154234597; 154234599; 154234817; 154234832	0;-2;-220;-235	+	G	G	A/G	0.040265	0
Region A	CpG1, CpG3	154235101	154235102	rs782725074	154234817; 154234832	284;269	+	T	T	C/T	0.017748	0
Region C	CpG1	154238675	154238676	rs1470586	154238624	51	-	C	C	A/G	0.242649	0.17
Region C	CpG1	154238914	154238915	rs895747	154238624	290	-	T	T	A/C	0.989139	0
Region C	CpG1	154239069	154239070	rs1075949	154238624	445	+	C	C	C/T	0.96953	0
Region C	CpG1	154239072	154239073	rs1075950	154238624	448	+	C	C	C/T	0.651391	0.21
Region E	CpG2	154375342	154375343	rs147984751	154375598	-256	+	G	G	A/G	0.016689	0
Region E	CpG2	154375343	154375344	rs141619687	154375598	-255	+	T	T	C/T	0.01351	0
Region J	CpG1	154649081	154649082	rs28719866	154649181	-100	+	A	A	A/C	0.356821	0.19
Region J	CpG1	154649488	154649489	rs113832375	154649181	307	+	C	C	C/G	0.984371	0
Region O	CpG1, CpG2, CpG3	154751674	154751675	rs113894803	154751637; 154751646; 154751649	37;28;25	+	A	A	A/G/T	0.9841	0
Region O	CpG1, CpG2, CpG3	154751978	154751979	rs73641124	154751637; 154751646; 154751649	341;332;329	+	C	C	C/G	0.908	0.04

## Sheet: Sheet1
chrX	154104595	154104595	rs201742795
chrX	154104929	154104930	rs147277459
chrX	154104966	154104967	rs73563623
chrX	154105497	154105498	rs28539330
chrX	154118146	154118147	rs71211659
chrX	154118485	154118486	rs192624285
chrX	154234414	154234415	rs151161250
chrX	154234597	154234598	rs781987119
chrX	154235101	154235102	rs782725074
chrX	154238675	154238676	rs1470586
chrX	154238914	154238915	rs895747
chrX	154239069	154239070	rs1075949
chrX	154239072	154239073	rs1075950
chrX	154375342	154375343	rs147984751
chrX	154375343	154375344	rs141619687
chrX	154649081	154649082	rs28719866
chrX	154649488	154649489	rs113832375
chrX	154751674	154751675	rs113894803
chrX	154751978	154751979	rs73641124
